# Supplementary material for: Validation of Cut-Points for Evaluating the Intensity of Physical Activity with Accelerometry-Based Mean Amplitude Deviation (MAD)
Source: PLoS One. 2015 Aug 20;10(8):e0134813. doi: 10.1371/journal.pone.0134813 (PMC4546343; doi:10.1371/journal.pone.0134813)
Supplement: S1 File — File contains measured oxygen consumption and MAD values for each stage. (TXT) [file pone.0134813.s001.txt]

ID	Speed	VO2	RER	Right	Mid	Left	Walk	WnR	Run	MAD
1	0,6	12	0,7	1	0	0	1	0	0	75
1	1,0	13	0,8	1	0	0	1	0	0	169
1	1,4	17	0,8	1	0	0	1	0	0	277
1	1,8	24	0,7	1	0	0	1	0	0	418
1	2,2	33	0,8	1	0	0	0	1	0	559
1	2,6	41	0,8	1	0	0	0	0	1	718
1	3,0	46	0,9	1	0	0	0	0	1	722
1	3,4	52	1,0	1	0	0	0	0	1	756
1	3,8	55	1,2	1	0	0	0	0	1	806
2	0,6	10	0,8	0	0	1	1	0	0	78
2	1,0	11	0,8	0	0	1	1	0	0	143
2	1,4	14	0,8	0	0	1	1	0	0	257
2	1,8	20	0,8	0	0	1	1	0	0	453
2	2,2	27	0,8	0	0	1	0	0	1	660
2	2,6	31	0,9	0	0	1	0	0	1	718
2	3,0	33	1,0	0	0	1	0	0	1	745
2	3,4	44	0,9	0	0	1	0	0	1	805
2	3,8	48	1,0	0	0	1	0	0	1	841
3	0,6	11	0,9	1	0	0	1	0	0	83
3	1,0	13	0,9	1	0	0	1	0	0	166
3	1,4	17	0,8	1	0	0	1	0	0	291
3	1,8	22	0,8	1	0	0	1	0	0	419
3	2,2	32	0,8	1	0	0	0	0	1	801
3	2,6	37	0,8	1	0	0	0	0	1	819
3	3,0	40	0,8	1	0	0	0	0	1	822
3	3,4	47	0,8	1	0	0	0	0	1	841
3	3,8	54	0,8	1	0	0	0	0	1	868
3	4,2	60	0,9	1	0	0	0	0	1	907
3	4,6	64	1,0	1	0	0	0	0	1	963
4	0,6	13	0,8	1	0	0	1	0	0	75
4	1,0	15	0,8	1	0	0	1	0	0	139
4	1,4	18	0,8	1	0	0	1	0	0	213
4	1,8	23	0,8	1	0	0	1	0	0	419
4	2,2	30	0,8	1	0	0	1	0	0	515
4	2,6	38	0,8	1	0	0	0	0	1	730
4	3,0	43	0,9	1	0	0	0	0	1	769
4	3,4	48	0,9	1	0	0	0	0	1	822
4	3,8	55	0,9	1	0	0	0	0	1	828
4	4,2	61	1,0	1	0	0	0	0	1	853
5	0,6	10	0,8	0	0	1	1	0	0	83
5	1,0	13	0,8	0	0	1	1	0	0	147
5	1,4	16	0,7	0	0	1	1	0	0	270
5	1,8	21	0,7	0	0	1	1	0	0	407
5	2,2	31	0,8	0	0	1	0	0	1	627
5	2,6	34	0,8	0	0	1	0	0	1	643
5	3,0	41	0,8	0	0	1	0	0	1	676
5	3,4	46	0,8	0	0	1	0	0	1	741
5	3,8	53	1,0	0	0	1	0	0	1	786
5	4,2	58	0,8	0	0	1	0	0	1	810
5	4,6	63	1,0	0	0	1	0	0	1	842
6	0,6	12	0,8	1	0	0	1	0	0	91
6	1,0	14	0,7	1	0	0	1	0	0	139
6	1,4	17	0,7	1	0	0	1	0	0	251
6	1,8	25	0,8	1	0	0	1	0	0	449
6	2,2	35	0,8	1	0	0	0	0	1	701
6	2,6	38	0,8	1	0	0	0	0	1	796
6	3,0	42	0,9	1	0	0	0	0	1	834
6	3,4	49	0,9	1	0	0	0	0	1	876
7	0,6	11	0,9	0	0	1	1	0	0	63
7	1,0	14	0,8	0	0	1	1	0	0	125
7	1,4	18	0,7	0	0	1	1	0	0	228
7	1,8	26	0,8	0	0	1	1	0	0	414
7	2,2	32	1,0	0	0	1	0	0	1	741
7	2,6	36	1,0	0	0	1	0	0	1	785
7	3,0	46	1,0	0	0	1	0	0	1	853
8	0,6	12	0,8	1	0	0	1	0	0	69
8	1,0	13	0,8	1	0	0	1	0	0	140
8	1,4	16	0,7	1	0	0	1	0	0	253
8	1,8	21	0,7	1	0	0	1	0	0	411
8	2,2	29	0,8	1	0	0	1	0	0	575
8	2,6	36	0,8	1	0	0	0	0	1	619
8	3,0	39	0,9	1	0	0	0	0	1	656
8	3,4	44	1,0	1	0	0	0	0	1	701
9	0,6	13	1,0	0	0	1	1	0	0	96
9	1,0	15	0,8	0	0	1	1	0	0	155
9	1,4	18	0,8	0	0	1	1	0	0	284
9	1,8	24	0,8	0	0	1	1	0	0	456
9	2,2	35	0,8	0	0	1	0	0	1	788
9	2,6	37	0,8	0	0	1	0	0	1	823
9	3,0	44	0,9	0	0	1	0	0	1	871
9	3,4	52	0,9	0	0	1	0	0	1	929
10	0,6	10	1,0	1	0	0	1	0	0	80
10	1,0	12	0,9	1	0	0	1	0	0	166
10	1,4	15	0,8	1	0	0	1	0	0	290
10	1,8	21	0,8	1	0	0	1	0	0	472
10	2,2	30	0,7	1	0	0	0	1	0	696
10	2,6	35	0,8	1	0	0	0	0	1	756
10	3,0	39	0,9	1	0	0	0	0	1	805
10	3,4	47	0,9	1	0	0	0	0	1	837
10	3,8	53	0,9	1	0	0	0	0	1	852
11	0,6	11	0,9	0	0	1	1	0	0	90
11	1,0	11	0,8	0	0	1	1	0	0	143
11	1,4	15	0,8	0	0	1	1	0	0	225
11	1,8	19	0,8	0	0	1	1	0	0	360
11	2,2	29	0,8	0	0	1	0	0	1	714
11	2,6	36	0,8	0	0	1	0	0	1	909
11	3,0	41	0,8	0	0	1	0	0	1	980
11	3,4	47	0,9	0	0	1	0	0	1	1025
12	0,6	9	0,9	1	0	0	1	0	0	91
12	1,0	11	1,0	1	0	0	1	0	0	156
12	1,4	15	0,6	1	0	0	1	0	0	296
12	1,8	21	0,8	1	0	0	1	0	0	476
12	2,2	31	0,8	1	0	0	0	0	1	709
12	2,6	36	0,8	1	0	0	0	0	1	729
12	3,0	41	0,8	1	0	0	0	0	1	766
12	3,4	44	0,9	1	0	0	0	0	1	823
12	3,8	56	0,9	1	0	0	0	0	1	868
13	0,6	12	1,1	0	0	1	1	0	0	67
13	1,0	13	0,9	0	0	1	1	0	0	135
13	1,4	16	0,9	0	0	1	1	0	0	228
13	1,8	22	0,9	0	0	1	1	0	0	347
13	2,2	29	1,0	0	0	1	1	0	0	495
13	2,6	39	0,9	0	0	1	0	0	1	678
13	3,0	42	0,9	0	0	1	0	0	1	726
13	3,4	49	1,0	0	0	1	0	0	1	765
13	3,8	53	1,2	0	0	1	0	0	1	804
14	0,6	9	1,0	1	0	0	1	0	0	49
14	1,0	11	0,9	1	0	0	1	0	0	118
14	1,4	14	0,8	1	0	0	1	0	0	227
14	1,8	22	0,8	1	0	0	1	0	0	410
14	2,2	33	0,8	1	0	0	0	0	1	713
14	2,6	38	1,0	1	0	0	0	0	1	738
14	3,0	46	0,8	1	0	0	0	0	1	778
14	3,4	51	1,1	1	0	0	0	0	1	797
15	0,6	11	1,2	1	0	0	1	0	0	76
15	1,0	12	1,0	1	0	0	1	0	0	138
15	1,4	15	0,9	1	0	0	1	0	0	240
15	1,8	20	0,9	1	0	0	1	0	0	383
15	2,2	27	0,9	1	0	0	1	0	0	542
15	2,6	39	0,9	1	0	0	0	0	1	744
15	3,0	44	1,0	1	0	0	0	0	1	790
15	3,4	54	0,9	1	0	0	0	0	1	819
15	3,8	59	0,9	1	0	0	0	0	1	868
15	4,2	57	1,1	1	0	0	0	0	1	883
16	0,6	12	1,1	0	0	1	1	0	0	96
16	1,0	14	0,9	0	0	1	1	0	0	157
16	1,4	17	0,9	0	0	1	1	0	0	267
16	1,8	24	0,9	0	0	1	1	0	0	404
16	2,2	33	0,9	0	0	1	0	0	1	599
16	2,6	37	0,9	0	0	1	0	0	1	656
16	3,0	45	0,9	0	0	1	0	0	1	680
16	3,4	50	1,0	0	0	1	0	0	1	715
16	3,8	54	1,0	0	0	1	0	0	1	734
17	0,6	14	0,9	1	0	0	1	0	0	99
17	1,0	15	0,9	1	0	0	1	0	0	173
17	1,4	19	0,8	1	0	0	1	0	0	283
17	1,8	24	0,8	1	0	0	1	0	0	420
17	2,2	36	0,8	1	0	0	0	0	1	581
17	2,6	47	0,7	1	0	0	0	0	1	683
17	3,0	48	0,8	1	0	0	0	0	1	708
17	3,4	51	0,9	1	0	0	0	0	1	756
17	3,8	52	1,0	1	0	0	0	0	1	853
17	4,2	68	0,9	1	0	0	0	0	1	938
18	0,6	9	1,1	0	0	1	1	0	0	84
18	1,0	12	0,9	0	0	1	1	0	0	131
18	1,4	14	0,8	0	0	1	1	0	0	248
18	1,8	19	0,8	0	0	1	1	0	0	383
18	2,2	26	0,9	0	0	1	0	0	1	775
18	2,6	31	0,9	0	0	1	0	0	1	849
18	3,0	35	0,9	0	0	1	0	0	1	910
18	3,4	41	0,9	0	0	1	0	0	1	970
18	3,8	46	1,0	0	0	1	0	0	1	998
18	4,2	52	1,0	0	0	1	0	0	1	1012
18	4,6	54	1,2	0	0	1	0	0	1	1013
19	0,6	11	1,0	1	0	0	1	0	0	75
19	1,0	13	0,9	1	0	0	1	0	0	142
19	1,4	15	0,9	1	0	0	1	0	0	248
19	1,8	26	0,8	1	0	0	0	0	1	622
19	2,2	30	0,8	1	0	0	0	0	1	692
19	2,6	32	0,9	1	0	0	0	0	1	775
19	3,0	35	0,9	1	0	0	0	0	1	835
19	3,4	43	0,9	1	0	0	0	0	1	864
19	3,8	48	0,9	1	0	0	0	0	1	911
19	4,2	55	1,0	1	0	0	0	0	1	984
19	4,6	62	1,1	1	0	0	0	0	1	1031
19	5,0	68	1,0	1	0	0	0	0	1	1102
20	0,6	12	0,8	0	0	1	1	0	0	102
20	1,0	14	0,8	0	0	1	1	0	0	170
20	1,4	18	0,7	0	0	1	1	0	0	316
20	1,8	25	0,8	0	0	1	1	0	0	538
20	2,2	35	0,7	0	0	1	0	0	1	825
20	2,6	41	0,8	0	0	1	0	0	1	854
20	3,0	43	0,8	0	0	1	0	0	1	904
20	3,4	48	0,8	0	0	1	0	0	1	943
21	0,6	12	1,0	1	0	0	1	0	0	77
21	1,0	14	0,8	1	0	0	1	0	0	142
21	1,4	16	0,8	1	0	0	1	0	0	241
21	1,8	22	0,8	1	0	0	1	0	0	387
21	2,2	32	0,8	1	0	0	0	0	1	722
21	2,6	38	0,9	1	0	0	0	0	1	742
21	3,0	45	0,9	1	0	0	0	0	1	743
21	3,4	49	1,0	1	0	0	0	0	1	729
22	0,6	10	0,9	0	0	1	1	0	0	92
22	1,0	12	0,8	0	0	1	1	0	0	132
22	1,4	15	0,8	0	0	1	1	0	0	224
22	1,8	21	0,8	0	0	1	1	0	0	370
22	2,2	30	0,8	0	0	1	0	0	1	733
22	2,6	35	0,9	0	0	1	0	0	1	811
22	3,0	41	0,9	0	0	1	0	0	1	875
22	3,4	46	0,9	0	0	1	0	0	1	966
22	3,8	54	0,9	0	0	1	0	0	1	1057
22	4,2	59	1,0	0	0	1	0	0	1	1175
23	0,6	9	0,8	1	0	0	1	0	0	66
23	1,0	12	0,7	1	0	0	1	0	0	136
23	1,4	16	0,8	1	0	0	1	0	0	233
23	1,8	22	0,8	1	0	0	1	0	0	398
23	2,2	31	0,8	1	0	0	0	0	1	633
23	2,6	36	0,9	1	0	0	0	0	1	690
23	3,0	40	1,0	1	0	0	0	0	1	737
23	3,4	45	1,0	1	0	0	0	0	1	768
24	0,6	10	1,0	0	0	1	1	0	0	80
24	1,0	12	0,9	0	0	1	1	0	0	137
24	1,4	14	0,9	0	0	1	1	0	0	234
24	1,8	18	0,9	0	0	1	1	0	0	359
24	2,2	28	0,9	0	0	1	0	0	1	636
24	2,6	32	0,9	0	0	1	0	0	1	696
24	3,0	37	1,0	0	0	1	0	0	1	732
24	3,4	42	0,9	0	0	1	0	0	1	760
24	3,8	48	1,0	0	0	1	0	0	1	784
25	0,6	9	1,0	1	0	0	1	0	0	65
25	1,0	11	0,9	1	0	0	1	0	0	134
25	1,4	14	0,8	1	0	0	1	0	0	252
25	1,8	20	0,8	1	0	0	1	0	0	468
25	2,2	27	0,9	1	0	0	1	0	0	651
25	2,6	35	0,9	1	0	0	0	0	1	834
25	3,0	39	1,0	1	0	0	0	0	1	861
25	3,4	44	1,0	1	0	0	0	0	1	896
25	3,8	49	1,0	1	0	0	0	0	1	908
26	0,6	11	1,0	0	0	1	1	0	0	86
26	1,0	13	0,9	0	0	1	1	0	0	155
26	1,4	15	0,8	0	0	1	1	0	0	256
26	1,8	23	0,9	0	0	1	1	0	0	415
26	2,2	35	0,8	0	0	1	0	1	0	671
26	2,6	41	0,9	0	0	1	0	0	1	796
26	3,0	47	0,8	0	0	1	0	0	1	856
26	3,4	54	0,9	0	0	1	0	0	1	890
26	3,8	60	1,2	0	0	1	0	0	1	924
27	0,6	10	1,1	1	0	0	1	0	0	68
27	1,0	13	1,0	1	0	0	1	0	0	158
27	1,4	16	0,9	1	0	0	1	0	0	263
27	1,8	23	0,8	1	0	0	1	0	0	407
27	2,2	34	0,7	1	0	0	0	0	1	669
27	2,6	40	0,8	1	0	0	0	0	1	693
27	3,0	42	1,0	1	0	0	0	0	1	717
27	3,4	44	1,1	1	0	0	0	0	1	760
28	0,6	11	0,9	0	0	1	1	0	0	76
28	1,0	14	0,9	0	0	1	1	0	0	154
28	1,4	16	0,9	0	0	1	1	0	0	321
28	1,8	22	0,9	0	0	1	1	0	0	503
28	2,2	31	0,9	0	0	1	0	1	0	800
28	2,6	35	0,9	0	0	1	0	0	1	878
28	3,0	40	1,0	0	0	1	0	0	1	919
28	3,4	46	1,0	0	0	1	0	0	1	998
28	3,8	48	1,3	0	0	1	0	0	1	1066
29	0,6	9	1,0	1	0	0	1	0	0	76
29	1,0	11	0,9	1	0	0	1	0	0	143
29	1,4	14	0,8	1	0	0	1	0	0	237
29	1,8	19	0,8	1	0	0	1	0	0	395
29	2,2	28	0,9	1	0	0	0	0	1	761
29	2,6	32	0,9	1	0	0	0	0	1	865
29	3,0	37	1,0	1	0	0	0	0	1	930
29	3,4	43	1,0	1	0	0	0	0	1	981
29	3,8	47	1,0	1	0	0	0	0	1	989
1	0,6	12	0,7	0	1	0	1	0	0	70
1	1,0	13	0,8	0	1	0	1	0	0	151
1	1,4	17	0,8	0	1	0	1	0	0	262
1	1,8	24	0,7	0	1	0	1	0	0	436
1	2,2	33	0,8	0	1	0	0	1	0	672
1	2,6	41	0,8	0	1	0	0	0	1	829
1	3,0	46	0,9	0	1	0	0	0	1	848
1	3,4	52	1,0	0	1	0	0	0	1	904
1	3,8	55	1,2	0	1	0	0	0	1	968
2	0,6	10	0,8	0	1	0	1	0	0	65
2	1,0	11	0,8	0	1	0	1	0	0	129
2	1,4	14	0,8	0	1	0	1	0	0	248
2	1,8	20	0,8	0	1	0	1	0	0	451
2	2,2	27	0,8	0	1	0	0	0	1	742
2	2,6	31	0,9	0	1	0	0	0	1	800
2	3,0	33	1,0	0	1	0	0	0	1	855
2	3,4	44	0,9	0	1	0	0	0	1	883
2	3,8	48	1,0	0	1	0	0	0	1	866
3	0,6	11	0,9	0	1	0	1	0	0	82
3	1,0	13	0,9	0	1	0	1	0	0	171
3	1,4	17	0,8	0	1	0	1	0	0	304
3	1,8	22	0,8	0	1	0	1	0	0	495
3	2,2	32	0,8	0	1	0	0	0	1	775
3	2,6	37	0,8	0	1	0	0	0	1	787
3	3,0	40	0,8	0	1	0	0	0	1	786
3	3,4	47	0,8	0	1	0	0	0	1	838
3	3,8	54	0,8	0	1	0	0	0	1	883
3	4,2	60	0,9	0	1	0	0	0	1	943
3	4,6	64	1,0	0	1	0	0	0	1	1023
4	0,6	13	0,8	0	1	0	1	0	0	65
4	1,0	15	0,8	0	1	0	1	0	0	125
4	1,4	18	0,8	0	1	0	1	0	0	225
4	1,8	23	0,8	0	1	0	1	0	0	344
4	2,2	30	0,8	0	1	0	1	0	0	516
4	2,6	38	0,8	0	1	0	0	0	1	758
4	3,0	43	0,9	0	1	0	0	0	1	796
4	3,4	48	0,9	0	1	0	0	0	1	803
4	3,8	55	0,9	0	1	0	0	0	1	810
4	4,2	61	1,0	0	1	0	0	0	1	819
5	0,6	10	0,8	0	1	0	1	0	0	85
5	1,0	13	0,8	0	1	0	1	0	0	138
5	1,4	16	0,7	0	1	0	1	0	0	263
5	1,8	21	0,7	0	1	0	1	0	0	424
5	2,2	31	0,8	0	1	0	0	0	1	687
5	2,6	34	0,8	0	1	0	0	0	1	721
5	3,0	41	0,8	0	1	0	0	0	1	749
5	3,4	46	0,8	0	1	0	0	0	1	824
5	3,8	53	1,0	0	1	0	0	0	1	894
5	4,2	58	0,8	0	1	0	0	0	1	948
5	4,6	63	1,0	0	1	0	0	0	1	958
6	0,6	12	0,8	0	1	0	1	0	0	89
6	1,0	14	0,7	0	1	0	1	0	0	132
6	1,4	17	0,7	0	1	0	1	0	0	253
6	1,8	25	0,8	0	1	0	1	0	0	423
6	2,2	35	0,8	0	1	0	0	0	1	761
6	2,6	38	0,8	0	1	0	0	0	1	817
6	3,0	42	0,9	0	1	0	0	0	1	905
6	3,4	49	0,9	0	1	0	0	0	1	931
7	0,6	11	0,9	0	1	0	1	0	0	54
7	1,0	14	0,8	0	1	0	1	0	0	106
7	1,4	18	0,7	0	1	0	1	0	0	222
7	1,8	26	0,8	0	1	0	1	0	0	403
7	2,2	32	1,0	0	1	0	0	0	1	690
7	2,6	36	1,0	0	1	0	0	0	1	711
7	3,0	46	1,0	0	1	0	0	0	1	750
8	0,6	12	0,8	0	1	0	1	0	0	67
8	1,0	13	0,8	0	1	0	1	0	0	140
8	1,4	16	0,7	0	1	0	1	0	0	261
8	1,8	21	0,7	0	1	0	1	0	0	425
8	2,2	29	0,8	0	1	0	1	0	0	643
8	2,6	36	0,8	0	1	0	0	0	1	747
8	3,0	39	0,9	0	1	0	0	0	1	794
8	3,4	44	1,0	0	1	0	0	0	1	829
9	0,6	13	1,0	0	1	0	1	0	0	82
9	1,0	15	0,8	0	1	0	1	0	0	132
9	1,4	18	0,8	0	1	0	1	0	0	276
9	1,8	24	0,8	0	1	0	1	0	0	471
9	2,2	35	0,8	0	1	0	0	0	1	843
9	2,6	37	0,8	0	1	0	0	0	1	909
9	3,0	44	0,9	0	1	0	0	0	1	979
9	3,4	52	0,9	0	1	0	0	0	1	1019
10	0,6	10	1,0	0	1	0	1	0	0	83
10	1,0	12	0,9	0	1	0	1	0	0	167
10	1,4	15	0,8	0	1	0	1	0	0	312
10	1,8	21	0,8	0	1	0	1	0	0	507
10	2,2	30	0,7	0	1	0	0	1	0	813
10	2,6	35	0,8	0	1	0	0	0	1	910
10	3,0	39	0,9	0	1	0	0	0	1	974
10	3,4	47	0,9	0	1	0	0	0	1	1014
10	3,8	53	0,9	0	1	0	0	0	1	1062
11	0,6	11	0,9	0	1	0	1	0	0	88
11	1,0	11	0,8	0	1	0	1	0	0	142
11	1,4	15	0,8	0	1	0	1	0	0	234
11	1,8	19	0,8	0	1	0	1	0	0	377
11	2,2	29	0,8	0	1	0	0	0	1	967
11	2,6	36	0,8	0	1	0	0	0	1	1045
11	3,0	41	0,8	0	1	0	0	0	1	1098
11	3,4	47	0,9	0	1	0	0	0	1	1137
12	0,6	9	0,9	0	1	0	1	0	0	85
12	1,0	11	1,0	0	1	0	1	0	0	147
12	1,4	15	0,6	0	1	0	1	0	0	286
12	1,8	21	0,8	0	1	0	1	0	0	458
12	2,2	31	0,8	0	1	0	0	0	1	736
12	2,6	36	0,8	0	1	0	0	0	1	791
12	3,0	41	0,8	0	1	0	0	0	1	836
12	3,4	44	0,9	0	1	0	0	0	1	891
12	3,8	56	0,9	0	1	0	0	0	1	971
13	0,6	12	1,1	0	1	0	1	0	0	65
13	1,0	13	0,9	0	1	0	1	0	0	122
13	1,4	16	0,9	0	1	0	1	0	0	221
13	1,8	22	0,9	0	1	0	1	0	0	352
13	2,2	29	1,0	0	1	0	1	0	0	527
13	2,6	39	0,9	0	1	0	0	0	1	794
13	3,0	42	0,9	0	1	0	0	0	1	791
13	3,4	49	1,0	0	1	0	0	0	1	823
13	3,8	53	1,2	0	1	0	0	0	1	857
14	0,6	9	1,0	0	1	0	1	0	0	40
14	1,0	11	0,9	0	1	0	1	0	0	126
14	1,4	14	0,8	0	1	0	1	0	0	241
14	1,8	22	0,8	0	1	0	1	0	0	384
14	2,2	33	0,8	0	1	0	0	0	1	717
14	2,6	38	1,0	0	1	0	0	0	1	750
14	3,0	46	0,8	0	1	0	0	0	1	795
14	3,4	51	1,1	0	1	0	0	0	1	801
15	0,6	11	1,2	0	1	0	1	0	0	68
15	1,0	12	1,0	0	1	0	1	0	0	127
15	1,4	15	0,9	0	1	0	1	0	0	239
15	1,8	20	0,9	0	1	0	1	0	0	398
15	2,2	27	0,9	0	1	0	1	0	0	564
15	2,6	39	0,9	0	1	0	0	0	1	865
15	3,0	44	1,0	0	1	0	0	0	1	916
15	3,4	54	0,9	0	1	0	0	0	1	970
15	3,8	59	0,9	0	1	0	0	0	1	1016
15	4,2	57	1,1	0	1	0	0	0	1	999
16	0,6	12	1,1	0	1	0	1	0	0	98
16	1,0	14	0,9	0	1	0	1	0	0	156
16	1,4	17	0,9	0	1	0	1	0	0	267
16	1,8	24	0,9	0	1	0	1	0	0	411
16	2,2	33	0,9	0	1	0	0	0	1	668
16	2,6	37	0,9	0	1	0	0	0	1	722
16	3,0	45	0,9	0	1	0	0	0	1	765
16	3,4	50	1,0	0	1	0	0	0	1	825
16	3,8	54	1,0	0	1	0	0	0	1	890
17	0,6	14	0,9	0	1	0	1	0	0	99
17	1,0	15	0,9	0	1	0	1	0	0	162
17	1,4	19	0,8	0	1	0	1	0	0	285
17	1,8	24	0,8	0	1	0	1	0	0	431
17	2,2	36	0,8	0	1	0	0	0	1	677
17	2,6	47	0,7	0	1	0	0	0	1	750
17	3,0	48	0,8	0	1	0	0	0	1	784
17	3,4	51	0,9	0	1	0	0	0	1	830
17	3,8	52	1,0	0	1	0	0	0	1	893
17	4,2	68	0,9	0	1	0	0	0	1	918
18	0,6	9	1,1	0	1	0	1	0	0	89
18	1,0	12	0,9	0	1	0	1	0	0	132
18	1,4	14	0,8	0	1	0	1	0	0	256
18	1,8	19	0,8	0	1	0	1	0	0	442
18	2,2	26	0,9	0	1	0	0	0	1	959
18	2,6	31	0,9	0	1	0	0	0	1	1024
18	3,0	35	0,9	0	1	0	0	0	1	1077
18	3,4	41	0,9	0	1	0	0	0	1	1100
18	3,8	46	1,0	0	1	0	0	0	1	1118
18	4,2	52	1,0	0	1	0	0	0	1	1118
18	4,6	54	1,2	0	1	0	0	0	1	1091
19	0,6	11	1,0	0	1	0	1	0	0	79
19	1,0	13	0,9	0	1	0	1	0	0	147
19	1,4	15	0,9	0	1	0	1	0	0	248
19	1,8	26	0,8	0	1	0	0	0	1	688
19	2,2	30	0,8	0	1	0	0	0	1	781
19	2,6	32	0,9	0	1	0	0	0	1	868
19	3,0	35	0,9	0	1	0	0	0	1	929
19	3,4	43	0,9	0	1	0	0	0	1	989
19	3,8	48	0,9	0	1	0	0	0	1	1066
19	4,2	55	1,0	0	1	0	0	0	1	1131
19	4,6	62	1,1	0	1	0	0	0	1	1163
19	5,0	68	1,0	0	1	0	0	0	1	1194
20	0,6	12	0,8	0	1	0	1	0	0	96
20	1,0	14	0,8	0	1	0	1	0	0	167
20	1,4	18	0,7	0	1	0	1	0	0	314
20	1,8	25	0,8	0	1	0	1	0	0	501
20	2,2	35	0,7	0	1	0	0	0	1	827
20	2,6	41	0,8	0	1	0	0	0	1	893
20	3,0	43	0,8	0	1	0	0	0	1	943
20	3,4	48	0,8	0	1	0	0	0	1	974
21	0,6	12	1,0	0	1	0	1	0	0	69
21	1,0	14	0,8	0	1	0	1	0	0	136
21	1,4	16	0,8	0	1	0	1	0	0	242
21	1,8	22	0,8	0	1	0	1	0	0	393
21	2,2	32	0,8	0	1	0	0	0	1	768
21	2,6	38	0,9	0	1	0	0	0	1	773
21	3,0	45	0,9	0	1	0	0	0	1	771
21	3,4	49	1,0	0	1	0	0	0	1	695
22	0,6	10	0,9	0	1	0	1	0	0	79
22	1,0	12	0,8	0	1	0	1	0	0	129
22	1,4	15	0,8	0	1	0	1	0	0	240
22	1,8	21	0,8	0	1	0	1	0	0	396
22	2,2	30	0,8	0	1	0	0	0	1	839
22	2,6	35	0,9	0	1	0	0	0	1	942
22	3,0	41	0,9	0	1	0	0	0	1	1024
22	3,4	46	0,9	0	1	0	0	0	1	1119
22	3,8	54	0,9	0	1	0	0	0	1	1271
22	4,2	59	1,0	0	1	0	0	0	1	1462
23	0,6	9	0,8	0	1	0	1	0	0	59
23	1,0	12	0,7	0	1	0	1	0	0	125
23	1,4	16	0,8	0	1	0	1	0	0	242
23	1,8	22	0,8	0	1	0	1	0	0	380
23	2,2	31	0,8	0	1	0	0	0	1	684
23	2,6	36	0,9	0	1	0	0	0	1	762
23	3,0	40	1,0	0	1	0	0	0	1	820
23	3,4	45	1,0	0	1	0	0	0	1	880
24	0,6	10	1,0	0	1	0	1	0	0	76
24	1,0	12	0,9	0	1	0	1	0	0	140
24	1,4	14	0,9	0	1	0	1	0	0	250
24	1,8	18	0,9	0	1	0	1	0	0	402
24	2,2	28	0,9	0	1	0	0	0	1	850
24	2,6	32	0,9	0	1	0	0	0	1	948
24	3,0	37	1,0	0	1	0	0	0	1	1024
24	3,4	42	0,9	0	1	0	0	0	1	1101
24	3,8	48	1,0	0	1	0	0	0	1	1144
25	0,6	9	1,0	0	1	0	1	0	0	59
25	1,0	11	0,9	0	1	0	1	0	0	132
25	1,4	14	0,8	0	1	0	1	0	0	259
25	1,8	20	0,8	0	1	0	1	0	0	510
25	2,2	27	0,9	0	1	0	1	0	0	734
25	2,6	35	0,9	0	1	0	0	0	1	926
25	3,0	39	1,0	0	1	0	0	0	1	939
25	3,4	44	1,0	0	1	0	0	0	1	953
25	3,8	49	1,0	0	1	0	0	0	1	974
26	0,6	11	1,0	0	1	0	1	0	0	79
26	1,0	13	0,9	0	1	0	1	0	0	152
26	1,4	15	0,8	0	1	0	1	0	0	263
26	1,8	23	0,9	0	1	0	1	0	0	427
26	2,2	35	0,8	0	1	0	0	1	0	764
26	2,6	41	0,9	0	1	0	0	0	1	823
26	3,0	47	0,8	0	1	0	0	0	1	876
26	3,4	54	0,9	0	1	0	0	0	1	886
26	3,8	60	1,2	0	1	0	0	0	1	914
27	0,6	10	1,1	0	1	0	1	0	0	67
27	1,0	13	1,0	0	1	0	1	0	0	155
27	1,4	16	0,9	0	1	0	1	0	0	266
27	1,8	23	0,8	0	1	0	1	0	0	400
27	2,2	34	0,7	0	1	0	0	0	1	760
27	2,6	40	0,8	0	1	0	0	0	1	781
27	3,0	42	1,0	0	1	0	0	0	1	829
27	3,4	44	1,1	0	1	0	0	0	1	778
28	0,6	11	0,9	0	1	0	1	0	0	63
28	1,0	14	0,9	0	1	0	1	0	0	150
28	1,4	16	0,9	0	1	0	1	0	0	312
28	1,8	22	0,9	0	1	0	1	0	0	478
28	2,2	31	0,9	0	1	0	0	1	0	862
28	2,6	35	0,9	0	1	0	0	0	1	893
28	3,0	40	1,0	0	1	0	0	0	1	933
28	3,4	46	1,0	0	1	0	0	0	1	992
28	3,8	48	1,3	0	1	0	0	0	1	1022
29	0,6	9	1,0	0	1	0	1	0	0	65
29	1,0	11	0,9	0	1	0	1	0	0	129
29	1,4	14	0,8	0	1	0	1	0	0	221
29	1,8	19	0,8	0	1	0	1	0	0	368
29	2,2	28	0,9	0	1	0	0	0	1	759
29	2,6	32	0,9	0	1	0	0	0	1	840
29	3,0	37	1,0	0	1	0	0	0	1	967
29	3,4	43	1,0	0	1	0	0	0	1	1082
29	3,8	47	1,0	0	1	0	0	0	1	1144
